# Supplementary material for: Genome-Wide Identification of the SUN Gene Family in Melon (Cucumis melo) and Functional Characterization of Two CmSUN Genes in Regulating Fruit Shape Variation
Source: Int J Mol Sci. 2022 Dec 16;23(24):16047. doi: 10.3390/ijms232416047 (PMC9785357; doi:10.3390/ijms232416047)
Supplement: Supplementary file 1 [file ijms-23-16047-s001.zip]

Archive with 1 entries (1 files):
- ijms-2045131-supplementary.pdf
